# Supplementary material for: HIF-2α/LPCAT1 orchestrates the reprogramming of lipid metabolism in ccRCC by modulating the FBXW7-mediated ubiquitination of ACLY
Source: Int J Biol Sci. 2025 Jan 1;21(2):614–31. doi: 10.7150/ijbs.103032 (PMC11705634; doi:10.7150/ijbs.103032)
Supplement: Supplementary file 2 — Supplementary table. [file ijbsv21p0614s2.xlsx]

## Sheet: Sheet1
primer
HIF-2α	F:5'-CGGAGGTGTTCTATGAGCTGG-3'
	R:5'-AGCTTGTGTGTTCGCAGGAA-3'
LPCAT1	F:5'-TTACCTTCAAACCTGGTGCATT-3‘
	R:5'-CGTGAGCCACAGGATTTCC-3'
FBXW7	F:5'-AAAGAGTTGTTAGCGGTTCTCG-3′
	R:5′-CCACATGGATACCATCAAACTG-3′
ACLY	F:5'-CCAAGGCAATTTCAGAGCAGA-3'
	R:5'-CAGAGAGAGATTGACCCCGAC-3'
GAPDH	F:5’-TTGCCCTCAACGACCACTTT-3’
	R:5’-TGGTCCAGGGGTCTTACTCC-3’
lentivirus
sh-LPCAT1-1	ACGGAAAGTGGCCACAGATAA
sh-LPCAT1-2	CACCATCCAGCTGGCTTTCAA
sh-HIF-2α-1	CAGTACCCAGACGGATTTCAA
sh-HIF-2α-2	CCATGAGGAGATTCGTGAGAA
OE-ACLY	NM_001096.3
siRNA
si-FBXW7-1	GGAACCCAAAGACCTGCTA
si-FBXW7-2	GTTAGTGGTTCTGATGACA
Plasmids	Genebank	Vector information
FLAG-FBXW7	NM_033632	pcDNA3.1-3xFlag-C
MYC-ACLY	NM_001096	pcDNA3.1-MYC-C
